# Supplementary material for: Anti-Obesity Activity of Sanghuangporus vaninii by Inhibiting Inflammation in Mice Fed a High-Fat Diet
Source: Nutrients. 2024 Jul 6;16(13):2159. doi: 10.3390/nu16132159 (PMC11243596; doi:10.3390/nu16132159)
Supplement: Supplementary file 1 [file nutrients-16-02159-s001.zip]

Archive with 1 entries (1 files):
- nutrients-3066470-supplementary.pdf
